# Supplementary material for: Prognostic Role of KRAS G12C Mutation in Non-Small Cell Lung Cancer: A Systematic Review and Meta-Analysis
Source: Diagnostics (Basel). 2023 Sep 25;13(19):3043. doi: 10.3390/diagnostics13193043 (PMC10572143; doi:10.3390/diagnostics13193043)
Supplement: Supplementary file 1 [file diagnostics-13-03043-s001.zip]

Archive with 1 entries (1 files):
- diagnostics-2590728-supplementary.pdf
